# Supplementary material for: Noninvasive Estimation of Hydration Status in Athletes Using Wearable Sensors and a Data-Driven Approach Based on Orthostatic Changes
Source: Sensors (Basel). 2021 Jun 29;21(13):4469. doi: 10.3390/s21134469 (PMC8271939; doi:10.3390/s21134469)
Supplement: Supplementary file 1 [file sensors-21-04469-s001.zip]

Archive with 1 entries (1 files):
- S1.pdf
